# Supplementary material for: Is There Evidence for Intelligence-by-Conscientiousness Interaction in the Prediction of Change in School Grades from Age 11 to 15 Years?
Source: J Intell. 2023 Feb 25;11(3):45. doi: 10.3390/jintelligence11030045 (PMC10058778; doi:10.3390/jintelligence11030045)
Supplement: Supplementary file 1 [file jintelligence-11-00045-s001.zip]

Archive with 1 entries (1 files):
- jintelligence-2142274-supplementary.pdf
